# Supplementary material for: Molecular and morphological evidence supports transferring Sacosperma (Rubiaceae, Rubioideae) from Spermacoceae to Knoxieae
Source: PhytoKeys. 2026 Mar 26;272:79–106. doi: 10.3897/phytokeys.272.179527 (PMC13047382; doi:10.3897/phytokeys.272.179527)
Supplement: Supplementary material 1 — Specimens used in the molecular analysis, with tribal placement, taxon names, voucher information, specimen links, and GenBank accession numbers [file phytokeys-272-079_article-179527__-s001.csv]

Tribe	Taxon	Voucher information	Specimen link	rps16	trnT-F	trnL-F	ITS
Spermacoceae	Agathisanthemum bojeri Klotzsch	Dessein et al. 671 (BR)	https://www.botanicalcollections.be/specimen/BR0000005808496	EU543018		EU543077	AM939424
Spermacoceae	Agathisanthemum globosum Klotzsch	Dessein et al. 201 (BR)	https://www.botanicalcollections.be/specimen/BR0000005662241	EU543019		EU543078	AM939425
Spermacoceae	Amphiasma luzuloides (K.Schum.) Bremek.	Dessein et al. 1167 (BR)	https://www.botanicalcollections.be/specimen/BR0000020950866	EU543020		EU543080	AM939428
Spermacoceae	Kohautia cynanchica DC.	Dessein et al. 469 (BR)	https://www.botanicalcollections.be/specimen/BR0000005808168	EU543038		EU543120	AM939477
Danaideae	Danais fragrans Pers.	Razafimandimbison et al. 815 (S)	https://herbarium.nrm.se/specimens/S12-4278	JQ729693	ON937804		JQ729807
Knoxieae	Batopedina pulvinellata Robbr.	Malaisse 7695 (UPS)	https://databas.evolutionsmuseet.uu.se/botanik/browserecord.php?-action=browse&-recid=271093	AM266813	AM266902		AM266989
Knoxieae	Carphalea cloiselii Homolle	ATH 434 (TAN)		AM266816	AM266905		AM266992
Knoxieae	Carphalea linearifolia Homolle	Ferm & Andriantiana 2 (S)	https://herbarium.nrm.se/specimens/S15-52312	KT793016	KT793024		KT793007
Knoxieae	Carphalea madagascariensis Lam.	De Block et al. 578 (BR)	https://www.botanicalcollections.be/specimen/BR0000009125209	KT218835
Knoxieae	Carphalea madagascariensis Lam.	Razafimandimbison 524 (UPS)	https://databas.evolutionsmuseet.uu.se/botanik/browserecord.php?-action=browse&-recid=442642	AM266819	AM266908		AM266995
Knoxieae	Chamaepentas hindsioides (K.Schum.) Kårehed & B.Bremer	Iversen et al. 85101 (UPS)	https://databas.evolutionsmuseet.uu.se/botanik/browserecord.php?-action=browse&-recid=143481	AM266872	AM266960
Knoxieae	Chamaepentas longituba (K.Schum. ex Engl.) Kårehed & B.Bremer	Bremer 3094 (UPS)	https://databas.evolutionsmuseet.uu.se/botanik/browserecord.php?-action=browse&-recid=199329	AM266878	AM266965		AM267050
Knoxieae	Chamaepentas nobilis (S.Moore) Kårehed & B.Bremer	Richards 19015 (S)	https://herbarium.nrm.se/specimens/S14-36273	AM266881	AM266968		AM267053
Knoxieae	Chamaepentas pseudomagnifica (M.Taylor) Kårehed & B.Bremer	Borhidi et al. 82270 (UPS)	https://databas.evolutionsmuseet.uu.se/botanik/browserecord.php?-action=browse&-recid=502935	AM266884
Knoxieae	Dirichletia glaucescens Hiern	SMP 215 (UPS)	https://databas.evolutionsmuseet.uu.se/botanik/browserecord.php?-action=browse&-recid=170317	AM266817	AM266906		AM266993
Knoxieae	Dirichletia obovata Balf.f.	Miller et al. 8269 (UPS)	https://databas.evolutionsmuseet.uu.se/botanik/browserecord.php?-action=browse&-recid=315637	AM266820	AM266909		AM266996
Knoxieae	Dirichletia pubescens Klotzsch	Van Wyk 47 (PRE)		AM266822	AM266911		AM266998
Knoxieae	Dirichletia virgata (Balf.f.) Kårehed & B.Bremer	Thulin & Gifri 8528 (UPS)	https://databas.evolutionsmuseet.uu.se/botanik/browserecord.php?-action=browse&-recid=211684	AM266894	AM266980		AM267064
Knoxieae	Dolichopentas decora (S.Moore) Kårehed & B.Bremer	Thulin & Tidigs 183 (UPS)	https://databas.evolutionsmuseet.uu.se/botanik/browserecord.php?-action=browse&-recid=503520	AM266869	AM266957		AM267042
Knoxieae	Dolichopentas lindenioides (S.Moore) Kårehed & B.Bremer	Gereau et al. 3498 (PRE)		AM266876			AM267048
Knoxieae	Dolichopentas longiflora (Oliv.) Kårehed & B.Bremer	Luke 8834 (UPS)	https://databas.evolutionsmuseet.uu.se/botanik/browserecord.php?-action=browse&-recid=1075443	AM266877	AM266964		AM267049
Knoxieae	Knoxia manika (Verdc.) Puff & Robbr.	Schaijes 3339 (BR)	https://www.botanicalcollections.be/specimen/BR0000008672186	AM266825	AM266914		AM267001
Knoxieae	Knoxia platycarpa Arn.	Lundqvist 11302 (UPS)	https://databas.evolutionsmuseet.uu.se/botanik/browserecord.php?-action=browse&-recid=322008	AM266826	AM267002		AM266915
Knoxieae	Knoxia sumatrensis (Retz.) DC.	Klackenberg & Lundin 268 (S)	https://herbarium.nrm.se/specimens/S17-59758	AM266827	AM266916		AM267003
Knoxieae	Otiophora angustifolia Verdc.	Dessein et al. 607 (BR)	https://www.botanicalcollections.be/specimen/BR0000005089819	AM266829	AM266918		AM267005
Knoxieae	Otiophora caerulea (Hiern) Bullock	Dessein et al. 367 (BR)	https://www.botanicalcollections.be/specimen/BR0000005805006	AM266830	AM266919		AM267006
Knoxieae	Otiophora calycophylla (Sond.) Schltr. & K.Schum.	Bremer et al. 4339 (UPS)		AM266831	AM266920		AM267007
Knoxieae	Otiophora cupheoides N.E.Br.	Bremer & Kårehed 3805 (UPS)	https://databas.evolutionsmuseet.uu.se/botanik/browserecord.php?-action=browse&-recid=286344	AM266832	AM266921		AM267008
Knoxieae	Otiophora lebruniana (Bamps) Robbr. & Puff	Reekmanns 10118 (UPS)	https://databas.evolutionsmuseet.uu.se/botanik/browserecord.php?-action=browse&-recid=504026	AM266833	AM266922		AM267009
Knoxieae	Otiophora multicaulis Verdc.	Dessein et al. 405 (BR)	https://www.botanicalcollections.be/specimen/BR0000005096763	AM266834	AM266923		AM267010
Knoxieae	Otiophora parviflora Verdc.	Cholocholo et al. 16 (UPS)	https://databas.evolutionsmuseet.uu.se/botanik/browserecord.php?-action=browse&-recid=176469	AM266835	AM266924		AM267011
Knoxieae	Otiophora pauciflora Baker	Eriksson & Lundberg T912 (S)	https://herbarium.nrm.se/specimens/S07-6146	FN376339	FN376351		FN376362
Knoxieae	Otiophora pauciflora Baker	Thulin et al. 10248 (UPS)	https://databas.evolutionsmuseet.uu.se/botanik/browserecord.php?-action=browse&-recid=320420	AM266837	AM266926		AM267013
Knoxieae	Otiophora pycnostachys K.Schum.	Harder et al. 2755 (PRE)		AM266838	AM266927		AM267014
Knoxieae	Otiophora scabra Zucc.	Iversen & Martinson 89078 (UPS)	https://databas.evolutionsmuseet.uu.se/botanik/browserecord.php?-action=browse&-recid=171741	AM266839	AM266928		AM267015
Knoxieae	Otiophora sp. Madagascar	Eriksson & Lundberg T974 (S)	https://herbarium.nrm.se/specimens/S07-6221	FN376349	FN376353		FN376364
Knoxieae	Otiophora villicaulis Mildbr.	Dessein et al. 393 (BR)	https://www.botanicalcollections.be/specimen/BR0000005096749	AM266841	AM266929		AM267016
Knoxieae	Otomeria elatior (A.Rich.) Verdc.	Iwarsson & Ryding 883 (UPS)	https://databas.evolutionsmuseet.uu.se/botanik/browserecord.php?-action=browse&-recid=504030	AM266842	AM266930		AM267017
Knoxieae	Otomeria guineensis Benth.	Leeuwenberg 5643 (PRE)		AM266843	AM266931		AM267018
Knoxieae	Otomeria oculata S.Moore	Puff & Kelbessa 8212.22-2/1 (K)		AM266844	AM266932		AM267019
Knoxieae	Otomeria volubilis (K.Schum.) Verdc.	de Wilde 8275 (PRE)		AM266845	AM266933
Knoxieae	Paracarphalea angulata (Baill.) Razafim., Ferm, B.Bremer & Kårehed	Gautier 4455 (TEF)		AM266815	AM266904		AM266991
Knoxieae	Paracarphalea kirondron (Baill.) Razafim., Ferm, B.Bremer & Kårehed	Larsson et al. 49 (S)	https://herbarium.nrm.se/specimens/S08-1181	FN376338	FN376350		FN376361
Knoxieae	Paracarphalea kirondron (Baill.) Razafim., Ferm, B.Bremer & Kårehed	Thulin et al. 10390 (UPS)	https://databas.evolutionsmuseet.uu.se/botanik/browserecord.php?-action=browse&-recid=320563	AM266818	AM266907		AM266994
Knoxieae	Paracarphalea pervilleana (Baill.) Razafim., Ferm, B.Bremer & Kårehed	Kainulainen et al. 174 (S)	https://herbarium.nrm.se/specimens/S12-3888	KT793017	KT793025		KT793008
Knoxieae	Paracarphalea pervilleana (Baill.) Razafim., Ferm, B.Bremer & Kårehed	Razafimandimbison 544 (UPS)	https://databas.evolutionsmuseet.uu.se/botanik/browserecord.php?-action=browse&-recid=442662	AM266821	AM266910		AM266997
Knoxieae	Paracarphalea pervilleana (Baill.) Razafim., Ferm, B.Bremer & Kårehed	Razakamalala 6385 (S)	https://herbarium.nrm.se/specimens/S12-3580	KT793018	KT793026		KT793009
Knoxieae	Paraknoxia parviflora (Stapf ex Verdc.) Verdc.	Dessein et al. 678 (BR)	https://www.botanicalcollections.be/specimen/BR0000005809813	EU543064		EU543152
Knoxieae	Paraknoxia parviflora (Stapf ex Verdc.) Verdc.	Van Caekenberghe s.n. (BR)		KT218869		KT218934
Knoxieae	Paraknoxia parviflora (Stapf ex Verdc.) Verdc.	Verdcourt 2454 (S)	https://herbarium.nrm.se/specimens/S17-60287		AM266934		AM267020
Knoxieae	Parapentas battiscombei Verdc.	Luke 9431 (UPS)	https://databas.evolutionsmuseet.uu.se/botanik/browserecord.php?-action=browse&-recid=1076210	AM266847	AM266935		AM267021
Knoxieae	Parapentas setigera (Hiern) Verdc.	Leeuwenberg 3722 (L)	https://bioportal.naturalis.nl/nl/specimen/L.2942483	AM266848	AM266936		AM267022
Knoxieae	Parapentas silvatica (K.Schum.) Bremek.	Bremer 3091 (UPS)	https://databas.evolutionsmuseet.uu.se/botanik/browserecord.php?-action=browse&-recid=199326	AM266849	AM266937		AM267023
Knoxieae	Pentanisia angustifolia Hochst.	Bremer et al. 4276 (UPS)		AM266851	AM266939		AM267025
Knoxieae	Pentanisia arenaria (Hiern) Verdc.	Bidgood et al. 3373 (BR)	https://www.botanicalcollections.be/specimen/BR0000009266162	AM266852	AM266940		AM267026
Knoxieae	Pentanisia calcicola Verdc.	Thulin et al. 7280 (UPS)	https://databas.evolutionsmuseet.uu.se/botanik/browserecord.php?-action=browse&-recid=172309	AM266853	AM266941
Knoxieae	Pentanisia confertifolia (Baker) Verdc.	Dessein et al. 730 (BR)	https://www.botanicalcollections.be/specimen/BR0000005809080	AM266854	AM266942		AM267027
Knoxieae	Pentanisia foetida Verdc.	De Block & Stieperaere 503 (BR)	https://www.botanicalcollections.be/specimen/BR0000008221094	AM266823	AM266912		AM266999
Knoxieae	Pentanisia gossweileri (Verdc.) Kårehed & B.Bremer	Dessein et al. 1037 (BR)	https://www.botanicalcollections.be/specimen/BR0000020951221	AM266828	AM266917		AM267004
Knoxieae	Pentanisia longepedunculata Verdc.	Thulin et al. 7350 (UPS)	https://databas.evolutionsmuseet.uu.se/botanik/browserecord.php?-action=browse&-recid=172378	AM266855	AM266943		AM267028
Knoxieae	Pentanisia longituba Oliv.	Thulin et al. 9057 (UPS)	https://databas.evolutionsmuseet.uu.se/botanik/browserecord.php?-action=browse&-recid=223733	AM266856	AM266944		AM267029
Knoxieae	Pentanisia microphylla Chiov.	Thulin et al. 9206 (UPS)	https://databas.evolutionsmuseet.uu.se/botanik/browserecord.php?-action=browse&-recid=223882	AM266857	AM266945		AM267030
Knoxieae	Pentanisia monticola (K.Krause) Verdc.	Stolz 1286 (S)	https://herbarium.nrm.se/specimens/S17-60271	AM266824	AM266913		AM267000
Knoxieae	Pentanisia ouranogyne S.Moore	Andreasen 310 (UPS)	https://databas.evolutionsmuseet.uu.se/botanik/browserecord.php?-action=browse&-recid=460292	AM266859	AM266947		AM267032
Knoxieae	Pentanisia ouranogyne S.Moore	Thulin 10980 (UPS)	https://databas.evolutionsmuseet.uu.se/botanik/browserecord.php?-action=browse&-recid=629098	AM266858	AM266946		AM267031
Knoxieae	Pentanisia prunelloides Walp.	Bremer et al. 4275 (UPS)		AM266860	AM266948		AM267033
Knoxieae	Pentanisia prunelloides Walp.	Dahlstrand 1792 (GB)				AF152617
Knoxieae	Pentanisia rubricaulis (K.Schum.) Kårehed & B.Bremer	Kers 3414 (S)	https://herbarium.nrm.se/specimens/S17-61092	AM266814	AM266903		AM266990
Knoxieae	Pentanisia schweinfurthii Hiern	Iwarsson & Ryding 926 (UPS)	https://databas.evolutionsmuseet.uu.se/botanik/browserecord.php?-action=browse&-recid=489514	AM266861	AM266949		AM267034
Knoxieae	Pentanisia sykesii Hutch.	Bremer et al. 4338 (UPS)		AM266862	AM266950		AM267035
Knoxieae	Pentanisia veronicoides K.Schum.	Eriksson & Lundberg T979 (S)	https://herbarium.nrm.se/specimens/S07-6240	FN376343	FN376356		FN376367
Knoxieae	Pentas angustifolia (A.Rich. ex DC.) Verdc.	Bayliss 10414 (PRE)		AM266863	AM266951		AM267036
Knoxieae	Pentas arvensis Hiern	Leeuwenberg 7639 (BR)	https://www.botanicalcollections.be/specimen/BR0000019617275	AM266864	AM266952		AM267037
Knoxieae	Pentas caffensis Chiov.	Puff & Kelbessa 8208.11–2/2 (UPS)	https://databas.evolutionsmuseet.uu.se/botanik/browserecord.php?-action=browse&-recid=503521	AM266867	AM266955		AM267040
Knoxieae	Pentas glabrescens Baker	Thulin & Warfa 6194 (UPS)	https://databas.evolutionsmuseet.uu.se/botanik/browserecord.php?-action=browse&-recid=156135	AM266871	AM266959		AM267044
Knoxieae	Pentas lanceolata (Forssk.) Deflers	Bremer 2702 (S)	https://herbarium.nrm.se/specimens/S14-36156	AM266875	AM266963		AM267047
Knoxieae	Pentas micrantha Baker	Luke 9038 (UPS)		AM266879	AM266966		AM267051
Knoxieae	Pentas pauciflora Baker	Thulin 10898 (UPS)	https://databas.evolutionsmuseet.uu.se/botanik/browserecord.php?-action=browse&-recid=356120	AM266883	AM266970		AM267055
Knoxieae	Pentas pubiflora S.Moore	Luke 8917 (UPS)		AM266885	AM266971		AM267056
Knoxieae	Pentas purpurea Oliv.	Huntley et al. 78 (PRE)		AM266886	AM266972		AM267057
Knoxieae	Pentas suswaensis Verdc.	Verdcourt & Glover 3983 (PRE)		AM266889	AM266975
Knoxieae	Pentas zanzibarica Vatke	Luke 8320 (UPS)		AM266892	AM266978		AM267062
Knoxieae	Phyllopentas concinna (K.Schum.) Kårehed & B.Bremer	Burger 3153 (S)	https://herbarium.nrm.se/specimens/S14-36274	AM266868	AM266956		AM267041
Knoxieae	Phyllopentas elata (K.Schum.) Kårehed & B.Bremer	Simon et al. 486 (BR)	https://www.botanicalcollections.be/specimen/BR0000009335929	AM266870	AM266958		AM267043
Knoxieae	Phyllopentas ionolaena (K.Schum.) Kårehed & B.Bremer	Borhidi et al. 82250 (UPS)	https://databas.evolutionsmuseet.uu.se/botanik/browserecord.php?-action=browse&-recid=503516	AM266873	AM266961		AM267045
Knoxieae	Phyllopentas madagascariensis (Verdc.) Kårehed & B.Bremer	Kårehed et al. 205 (UPS)	https://databas.evolutionsmuseet.uu.se/botanik/browserecord.php?-action=browse&-recid=442495	AM266874	AM266962		AM267046
Knoxieae	Phyllopentas mussaendoides (Baker) Kårehed & B.Bremer	Razafimandimbison 564A (UPS)	https://databas.evolutionsmuseet.uu.se/botanik/browserecord.php?-action=browse&-recid=442682	AM266880	AM266967		AM267052
Knoxieae	Phyllopentas schimperi (Hochst.) Y.D.Zhou & Q.F.Wang	Luke et al. 8918 (UPS)	https://databas.evolutionsmuseet.uu.se/botanik/browserecord.php?-action=browse&-recid=1075445	AM266887	AM266973		AM267058
Knoxieae	Phyllopentas schumanniana (K.Krause) Kårehed & B.Bremer	Gereau & Kayombo 4127 (BR)	https://www.botanicalcollections.be/specimen/BR0000009339668	AM266888	AM266974		AM267059
Knoxieae	Phyllopentas tenuis (Verdc.) Kårehed & B.Bremer	Gilbert & Thulin 746 (UPS)	https://databas.evolutionsmuseet.uu.se/botanik/browserecord.php?-action=browse&-recid=502926	AM266890	AM266976		AM267060
Knoxieae	Phyllopentas ulugurica (Verdc.) Kårehed & B.Bremer	Lovett & Kayombo 415 (BR)	https://www.botanicalcollections.be/specimen/BR0000009339965	AM266891	AM266977		AM267061
Knoxieae	Rhodopentas bussei (K.Krause) Kårehed & B.Bremer	Luke 8319 (UPS)		AM266866	AM266954		AM267039
Knoxieae	Rhodopentas bussei (K.Krause) Kårehed & B.Bremer	Luke X9311 (UPS)		FN376344	FN376357		FN376368
Knoxieae	Rhodopentas parvifolia (Hiern) Kårehed & B.Bremer	Andreasen 313 (UPS)	https://databas.evolutionsmuseet.uu.se/botanik/browserecord.php?-action=browse&-recid=460293		AJ847406
Knoxieae	Rhodopentas parvifolia (Hiern) Kårehed & B.Bremer	Luke 8340 (UPS)	https://databas.evolutionsmuseet.uu.se/botanik/browserecord.php?-action=browse&-recid=1075444	AM266882	AM266969		AM267054
Knoxieae	Sacosperma paniculatum (Benth.) G.Taylor	Dessein et al. 1687 (BR)	https://www.botanicalcollections.be/specimen/BR0000013168735	PX233341		PX233345	PX227414
Knoxieae	Sacosperma paniculatum (Benth.) G.Taylor	Dessein et al. 1750 (BR)	https://www.botanicalcollections.be/specimen/BR0000013169121	PX233340		PX233344	PX227413
Knoxieae	Sacosperma paniculatum (Benth.) G.Taylor	Dessein et al. 2807 (BR)	https://www.botanicalcollections.be/specimen/BR0000005604722	PX233339		PX233343	PX227412
Knoxieae	Sacosperma paniculatum (Benth.) G.Taylor	Dessein et al. 3067 (BR)	https://www.botanicalcollections.be/specimen/BR0000005156573	PX233338		PX233342	PX227411
Knoxieae	Triainolepis africana Hook.f.	Kårehed et al. 235 (UPS)	https://databas.evolutionsmuseet.uu.se/botanik/browserecord.php?-action=browse&-recid=442524	AM266896	AM266982		AM267066
Knoxieae	Triainolepis africana Hook.f.	Razafimandimbison & Andrianatoanina 443 (UPS)	https://databas.evolutionsmuseet.uu.se/botanik/browserecord.php?-action=browse&-recid=417424	AM266897	AM266983		AM267067
Knoxieae	Triainolepis arcuata (Dubard & Dop) Bremek.	Razafimandimbison 552 (UPS)	https://databas.evolutionsmuseet.uu.se/botanik/browserecord.php?-action=browse&-recid=442670	AM266895	AM266981		AM267065
Knoxieae	Triainolepis mandrarensis Homolle ex Bremek.	Razafimandimbison 521 (UPS)	https://databas.evolutionsmuseet.uu.se/botanik/browserecord.php?-action=browse&-recid=442639	AM266899	AM266985		AM267068
Knoxieae	Triainolepis tomentella Bremek.	Razafimandimbison 538 (UPS)	https://databas.evolutionsmuseet.uu.se/botanik/browserecord.php?-action=browse&-recid=442656	AM266900	AM266986		AM267069
Knoxieae	Triainolepis xerophila (Bremek.) Kårehed & B.Bremer	Razafimandimbison & Bremer 489 (UPS)	https://databas.evolutionsmuseet.uu.se/botanik/browserecord.php?-action=browse&-recid=442606	AM266850	AM266938		AM267024
