# Supplementary material for: Molecular and morphological evidence supports transferring Sacosperma (Rubiaceae, Rubioideae) from Spermacoceae to Knoxieae
Source: PhytoKeys. 2026 Mar 26;272:79–106. doi: 10.3897/phytokeys.272.179527 (PMC13047382; doi:10.3897/phytokeys.272.179527)
Supplement: Supplementary material 2 — Specimens used in the morphological analysis, with taxon names, voucher information, specimen links, and investigated plant parts [file phytokeys-272-079_article-179527__-s002.csv]

Species	Voucher	Specimen link	Plant part	Figure
Rhodopentas bussei	Bridson 120 (BR0000017774642)	https://www.botanicalcollections.be/specimen/BR0000017774642	Inflorescence	Fig. 4A
Rhodopentas bussei	Kibure 33 (BR0000009256538)	https://www.botanicalcollections.be/specimen/BR0000009256538	Fruit, seeds	Fig. 5I-L
Rhodopentas bussei	Lewalle 4735 (BR0000009812697)	https://www.botanicalcollections.be/specimen/BR0000009812697	Mid-morph flower	Fig. 5C–G
Rhodopentas bussei	Lovett & Kayombo 4376 (BR0000006743055)	https://www.botanicalcollections.be/specimen/BR0000006743055	Wood
Rhodopentas bussei	Macnaughton 629 (BR0000017774604)	https://www.botanicalcollections.be/specimen/BR0000017774604	Seeds
Rhodopentas bussei	Mwangoka & Iginasi 2838 (BR0000009527577)	https://www.botanicalcollections.be/specimen/BR0000009527577	Habit	Fig. 5A
Rhodopentas bussei	Rajabu Hizza 97 (BR0000009178625)	https://www.botanicalcollections.be/specimen/BR0000009178625	Stipule	Fig. 5B
Rhodopentas bussei	Richards 4807 (BR0000017774963)	https://www.botanicalcollections.be/specimen/BR0000017774963	Longistylous flower	Fig. 5H
Rhodopentas parvifolia	Chuwa 5907 (BR0000009381650)	https://www.botanicalcollections.be/specimen/BR0000009381650	Wood
Rhodopentas parvifolia	Jansen 5752 (BR0000019755021)	https://www.botanicalcollections.be/specimen/BR0000019755021	Seeds
Sacosperma paniculatum	Bos 3131 (BR0000019728582)	https://www.botanicalcollections.be/specimen/BR0000019728582	Seeds	Fig. 6A
Sacosperma paniculatum	De Koning 993 (BR0000019728391)	https://www.botanicalcollections.be/specimen/BR0000019728391	Pollen (longistylous)	Fig. 6C–F
Sacosperma paniculatum	Dessein 1687 (BRW14109317)	https://www.botanicalcollections.be/specimen/BRW14109317	Wood
Sacosperma paniculatum	Jongkind & Abbiw 2091 (BR0000009550582)	https://www.botanicalcollections.be/specimen/BR0000009550582	Pollen (brevistylous)
Sacosperma paniculatum	Jongkind 8118 (BR0000009965164)	https://www.botanicalcollections.be/specimen/BR0000009965164	Pollen (longistylous)
Sacosperma paniculatum	Lebrun 2247 (BR0000019729039)	https://www.botanicalcollections.be/specimen/BR0000019729039	Wood
Sacosperma paniculatum	Liben 1870 (BR0000006829575)	https://www.botanicalcollections.be/specimen/BR0000006829575	Seeds
Sacosperma paniculatum	Liben 3719 (BR0000006829292)	https://www.botanicalcollections.be/specimen/BR0000006829292	Pollen (brevistylous)
Sacosperma paniculatum	Lisowski B-9461 (BR0000009725003)	https://www.botanicalcollections.be/specimen/BR0000009725003	Pollen (longistylous)
Sacosperma paniculatum	Louis 13166 (BR0000019729114)	https://www.botanicalcollections.be/specimen/BR0000019729114	Wood
Sacosperma paniculatum	Louis 13851 (BR0000019729121)	https://www.botanicalcollections.be/specimen/BR0000019729121	Seeds	Fig. 6B
Sacosperma paniculatum	Thomas 6459 (BR0000019728285)	https://www.botanicalcollections.be/specimen/BR0000019728285	Seeds
Sacosperma paniculatum	Vanderyst 24216 (BR0000006827397)	https://www.botanicalcollections.be/specimen/BR0000006827397	Seeds
