# Supplementary material for: Molecular and morphological evidence supports transferring Sacosperma (Rubiaceae, Rubioideae) from Spermacoceae to Knoxieae
Source: PhytoKeys. 2026 Mar 26;272:79–106. doi: 10.3897/phytokeys.272.179527 (PMC13047382; doi:10.3897/phytokeys.272.179527)
Supplement: Supplementary material 3 — Dataset used in the biogeographical and climate analyses, containing the coordinates of specimens of Rhodopentas bussei, Rhodopentas parvifolia, Sacosperma paniculatum, and Sacosperma parviflorum [file phytokeys-272-079_article-179527__-s003.csv]

Taxon	Latitude	Longitude	Country	Voucher	Specimen link
Rhodopentas bussei	-3,883333	29,385000	Burundi	Reekmans 10382 (BR0000009812765)	https://www.botanicalcollections.be/specimen/BR0000009812765
Rhodopentas bussei	-3,483333	29,366667	Burundi	Reekmans 5567 (BR0000009812888)	https://www.botanicalcollections.be/specimen/BR0000009812888
Rhodopentas bussei	-3,466667	29,383333	Burundi	Lewalle 5061 (BR0000009812901)	https://www.botanicalcollections.be/specimen/BR0000009812901
Rhodopentas bussei	-3,400000	29,350000	Burundi	Lewalle 4735 (BR0000009812697)	https://www.botanicalcollections.be/specimen/BR0000009812697
Rhodopentas bussei	-3,200000	29,300000	Burundi	Lewalle 3726 (BR0000009812789)	https://www.botanicalcollections.be/specimen/BR0000009812789
Rhodopentas bussei	-3,094444	29,283333	Burundi	Reekmans 3182 (BR0000009812796)	https://www.botanicalcollections.be/specimen/BR0000009812796
Rhodopentas bussei	-3,090277	29,273611	Burundi	Lewalle 6657 (BR0000009821309)	https://www.botanicalcollections.be/specimen/BR0000009821309
Rhodopentas bussei	-3,087499	29,283333	Burundi	Reekmans 2205 (BR0000009812666)	https://www.botanicalcollections.be/specimen/BR0000009812666
Rhodopentas bussei	-3,083333	29,266667	Burundi	Lewalle 4427 (BR0000009812727)	https://www.botanicalcollections.be/specimen/BR0000009812727
Rhodopentas bussei	-2,933333	29,133333	Burundi	Reekmans 325 (BR0000009812635)	https://www.botanicalcollections.be/specimen/BR0000009812635
Rhodopentas bussei	-2,700000	29,250000	Burundi	Lewalle 2465 (BR0000009812758)	https://www.botanicalcollections.be/specimen/BR0000009812758
Rhodopentas bussei	-7,666667	30,000000	Democratic Republic of the Congo	Van den Brande 284 (BR0000006778286)	https://www.botanicalcollections.be/specimen/BR0000006778286
Rhodopentas bussei	-5,950000	29,200000	Democratic Republic of the Congo	Schmitz 1590 (BR0000006779672)	https://www.botanicalcollections.be/specimen/BR0000006779672
Rhodopentas bussei	-5,666667	29,400000	Democratic Republic of the Congo	Van Meel 685 (BR0000006809140)	https://www.botanicalcollections.be/specimen/BR0000006809140
Rhodopentas bussei	-5,550000	29,350000	Democratic Republic of the Congo	Van Meel 960 (BR0000006826802)	https://www.botanicalcollections.be/specimen/BR0000006826802
Rhodopentas bussei	-4,150000	28,916667	Democratic Republic of the Congo	Van Meel 1654 (BR0000013326517)	https://www.botanicalcollections.be/specimen/BR0000013326517
Rhodopentas bussei	-3,416667	29,133333	Democratic Republic of the Congo	Humbert 7267 (BR0000006779641)	https://www.botanicalcollections.be/specimen/BR0000006779641
Rhodopentas bussei	-2,316670	28,816670	Democratic Republic of the Congo	Pierlot 400 (WAG.1293149)	https://bioportal.naturalis.nl/nl/specimen/WAG.1293149
Rhodopentas bussei	2,400000	30,600000	Democratic Republic of the Congo	Sperry 301 (KSP020197)	https://www.gbif.org/occurrence/2464641284
Rhodopentas bussei	-4,237777	39,393055	Kenya	De Block et al. 417 (BR0000020430535)	https://www.botanicalcollections.be/specimen/BR0000020430535
Rhodopentas bussei	-4,000000	39,583333	Kenya	Reitsma 216 (BR0000017774581)	https://www.botanicalcollections.be/specimen/BR0000017774581
Rhodopentas bussei	-3,833330	39,675000	Kenya	Lap 245 (WAG0107163)	https://bioportal.naturalis.nl/nl/specimen/WAG0107163
Rhodopentas bussei	-3,783330	39,683330	Kenya	Lavranos & Newton 12284 (WAG.1293154)	https://bioportal.naturalis.nl/nl/specimen/WAG.1293154
Rhodopentas bussei	-3,300000	40,016670	Kenya	Gerhardt & Steiner 143 (V-036317)	https://databas.evolutionsmuseet.uu.se/botanik/browserecord.php?-action=browse&-recid=144123
Rhodopentas bussei	-3,200000	39,916667	Kenya	Spjut 2615 (BR0000017774680)	https://www.botanicalcollections.be/specimen/BR0000017774680
Rhodopentas bussei	-2,166667	40,800000	Kenya	Gillett 20336 (BR0000017774666)	https://www.botanicalcollections.be/specimen/BR0000017774666
Rhodopentas bussei	-10,893056	39,970000	Mozambique	Burrows 11293 (PRE0852808-0)	https://www.gbif.org/occurrence/3708574204
Rhodopentas bussei	-1,016670	41,533330	Somalia	Gillett et al. 25135 (V-579063)	https://databas.evolutionsmuseet.uu.se/botanik/browserecord.php?-action=browse&-recid=708395
Rhodopentas bussei	-10,166667	39,300000	Tanzania	Bidgood et al. 1573 (K004581487)	http://specimens.kew.org/herbarium/K004581487
Rhodopentas bussei	-10,000000	34,566667	Tanzania	Gereau & Kayombo 3701 (S14-35784)	https://herbarium.nrm.se/specimens/S14-35784
Rhodopentas bussei	-9,915000	39,527500	Tanzania	Mwangoka et al. 7360(NHT)	https://www.tropicos.org/specimen/100678197
Rhodopentas bussei	-9,100000	35,500000	Tanzania	Schlieben 1111 (BR0000017774727)	https://www.botanicalcollections.be/specimen/BR0000017774727
Rhodopentas bussei	-9,066670	36,850000	Tanzania	NA	https://www.gbif.org/occurrence/3383722414
Rhodopentas bussei	-9,000000	37,508000	Tanzania	NA	https://www.gbif.org/occurrence/3383721559
Rhodopentas bussei	-8,900000	36,716667	Tanzania	Mhoro 5721 (K004581458)	http://specimens.kew.org/herbarium/K004581458
Rhodopentas bussei	-8,833333	33,333333	Tanzania	Lovett & Kayombo 4376 (BR0000006743055)	https://www.botanicalcollections.be/specimen/BR0000006743055
Rhodopentas bussei	-8,833330	33,333330	Tanzania	Lovett 4121 (MO)	https://www.tropicos.org/specimen/520993
Rhodopentas bussei	-8,787500	36,718330	Tanzania	Kindeketa et al. 2754 (MO-4469477)	https://www.tropicos.org/specimen/2982863
Rhodopentas bussei	-8,667500	36,461940	Tanzania	Mkeya 1055 (MO-4469476)	https://www.tropicos.org/specimen/1504805
Rhodopentas bussei	-8,623889	36,619444	Tanzania	Kayombo 2237 (K004581457)	http://specimens.kew.org/herbarium/K004581457
Rhodopentas bussei	-8,528889	35,896111	Tanzania	Mwangoka & Utyatya 8476 (NHT)	https://www.tropicos.org/specimen/100643894
Rhodopentas bussei	-8,516670	35,933330	Tanzania	NA	https://www.gbif.org/occurrence/3383720776
Rhodopentas bussei	-8,487499	36,474999	Tanzania	Kayombo 2196 (BR0000009375192)	https://www.botanicalcollections.be/specimen/BR0000009375192
Rhodopentas bussei	-8,487222	36,456944	Tanzania	Kayombo 2181 (BR0000009336148)	https://www.botanicalcollections.be/specimen/BR0000009336148
Rhodopentas bussei	-8,333330	35,200000	Tanzania	NA	https://www.gbif.org/occurrence/3383721334
Rhodopentas bussei	-8,315833	38,960277	Tanzania	Kibure 33 (BR0000009256538)	https://www.botanicalcollections.be/specimen/BR0000009256538
Rhodopentas bussei	-8,056110	36,338880	Tanzania	Njau et al. 1343 (MO-4469475)	https://www.tropicos.org/specimen/2988704
Rhodopentas bussei	-8,000000	39,333330	Tanzania	NA	https://www.gbif.org/occurrence/3383723761
Rhodopentas bussei	-7,916667	35,600000	Tanzania	Bidgood et al. 937 (K004581478)	http://specimens.kew.org/herbarium/K004581478
Rhodopentas bussei	-7,817610	36,878000	Tanzania	NA	https://www.gbif.org/occurrence/3383721364
Rhodopentas bussei	-7,782060	37,003610	Tanzania	NA	https://www.gbif.org/occurrence/3383720934
Rhodopentas bussei	-7,766670	35,700000	Tanzania	NA	https://www.gbif.org/occurrence/3383721259
Rhodopentas bussei	-7,750000	35,583333	Tanzania	Lovett 1314 (K004581472)	http://specimens.kew.org/herbarium/K004581472
Rhodopentas bussei	-7,748630	36,998370	Tanzania	NA	https://www.gbif.org/occurrence/3383722228
Rhodopentas bussei	-7,734158	35,725874	Tanzania	NA	https://www.gbif.org/occurrence/4014176392
Rhodopentas bussei	-7,729692	38,928775	Tanzania	NA	https://www.gbif.org/occurrence/4014176499
Rhodopentas bussei	-7,725695	38,937779	Tanzania	NA	https://www.gbif.org/occurrence/4014176535
Rhodopentas bussei	-7,699160	36,957220	Tanzania	NA	https://www.gbif.org/occurrence/3383723801
Rhodopentas bussei	-7,666670	36,950000	Tanzania	Mhoro 538 (V-048201)	https://databas.evolutionsmuseet.uu.se/botanik/browserecord.php?-action=browse&-recid=165189
Rhodopentas bussei	-7,600000	31,833330	Tanzania	NA	https://www.gbif.org/occurrence/3383722770
Rhodopentas bussei	-7,516830	35,228400	Tanzania	NA	https://www.gbif.org/occurrence/3383720496
Rhodopentas bussei	-7,500000	35,000000	Tanzania	NA	https://www.gbif.org/occurrence/3383721717
Rhodopentas bussei	-7,383181	36,979905	Tanzania	NA	https://www.gbif.org/occurrence/4014177063
Rhodopentas bussei	-7,283333	37,200000	Tanzania	De Nevers & Charnley 3237 (BR0000017774840)	https://www.botanicalcollections.be/specimen/BR0000017774840
Rhodopentas bussei	-7,260350	37,053150	Tanzania	NA	https://www.gbif.org/occurrence/3383720325
Rhodopentas bussei	-7,033330	38,900000	Tanzania	Mwangoka & Saidi 2165 (MO-4469492)	https://www.tropicos.org/specimen/1704076
Rhodopentas bussei	-7,029270	37,778240	Tanzania	NA	https://www.gbif.org/occurrence/3383722736
Rhodopentas bussei	-7,026940	37,808610	Tanzania	Festo et al. 2253 (-)	https://www.tropicos.org/specimen/2962592
Rhodopentas bussei	-6,906140	37,945540	Tanzania	NA	https://www.gbif.org/occurrence/3383720883
Rhodopentas bussei	-6,903329	38,996383	Tanzania	NA	https://www.gbif.org/occurrence/4014174807
Rhodopentas bussei	-6,900000	39,066660	Tanzania	NA	https://www.gbif.org/occurrence/3383721365
Rhodopentas bussei	-6,900000	39,116670	Tanzania	Gereau 1527 (MO-4469434)	https://www.tropicos.org/specimen/541268
Rhodopentas bussei	-6,893889	39,073333	Tanzania	Mwangoka & Mulungu 7946 (NHT)	https://www.tropicos.org/specimen/100635361
Rhodopentas bussei	-6,883334	37,916667	Tanzania	Mhoro 63 (K004581453)	http://specimens.kew.org/herbarium/K004581453
Rhodopentas bussei	-6,854355	37,685244	Tanzania	NA	https://www.gbif.org/occurrence/4014174525
Rhodopentas bussei	-6,841220	37,602780	Tanzania	Lembuseli & Mahambo 103 (WU156036)	https://wu.jacq.org/WU0156036
Rhodopentas bussei	-6,823333	37,661944	Tanzania	Bruce 256 (BR0000017774895)	https://www.botanicalcollections.be/specimen/BR0000017774895
Rhodopentas bussei	-6,807770	37,754160	Tanzania	Justyna & Mboya 47 (MO-4469489)	https://www.tropicos.org/specimen/1582283
Rhodopentas bussei	-6,782350	39,320520	Tanzania	NA	https://www.gbif.org/occurrence/3383720403
Rhodopentas bussei	-6,723333	39,074444	Tanzania	Mwangoka & Iginasi 2838 (BR0000009527577)	https://www.botanicalcollections.be/specimen/BR0000009527577
Rhodopentas bussei	-6,716670	39,083330	Tanzania	NA	https://www.gbif.org/occurrence/3383723156
Rhodopentas bussei	-6,700000	39,083333	Tanzania	s.coll. 2329 (K004581454)	http://specimens.kew.org/herbarium/K004581454
Rhodopentas bussei	-6,334826	37,167611	Tanzania	NA	https://www.gbif.org/occurrence/4014174716
Rhodopentas bussei	-6,210851	37,537608	Tanzania	NA	https://www.gbif.org/occurrence/4014175757
Rhodopentas bussei	-6,200000	38,700000	Tanzania	Abeid 191 (BR0000009520349)	https://www.botanicalcollections.be/specimen/BR0000009520349
Rhodopentas bussei	-6,074160	37,557500	Tanzania	Mwangoka 3174 (MO-4469487)	https://www.tropicos.org/specimen/2718301
Rhodopentas bussei	-5,916670	35,916670	Tanzania	NA	https://www.gbif.org/occurrence/3383721077
Rhodopentas bussei	-5,700000	34,983330	Tanzania	Peter 33522 (WAG.1293152)	https://bioportal.naturalis.nl/nl/specimen/WAG.1293152
Rhodopentas bussei	-5,683333	29,916667	Tanzania	Bidgood et al. 2842 (BR0000017774758)	https://www.botanicalcollections.be/specimen/BR0000017774758
Rhodopentas bussei	-5,510089	38,000185	Tanzania	NA	https://www.gbif.org/occurrence/4014177877
Rhodopentas bussei	-5,436070	38,058922	Tanzania	NA	https://www.gbif.org/occurrence/4014175144
Rhodopentas bussei	-5,400000	38,150000	Tanzania	Carter et al 2660 (K004581397)	http://specimens.kew.org/herbarium/K004581397
Rhodopentas bussei	-5,300000	34,783330	Tanzania	Kuchar 23220 (MO-4469490)	https://www.tropicos.org/specimen/1569684
Rhodopentas bussei	-5,240541	38,281395	Tanzania	NA	https://www.gbif.org/occurrence/4014175031
Rhodopentas bussei	-5,216670	38,333330	Tanzania	NA	https://www.gbif.org/occurrence/3383723551
Rhodopentas bussei	-5,145775	38,761460	Tanzania	NA	https://www.gbif.org/occurrence/4014174743
Rhodopentas bussei	-5,116670	38,950000	Tanzania	NA	https://www.gbif.org/occurrence/3383723519
Rhodopentas bussei	-5,111221	38,464957	Tanzania	NA	https://www.gbif.org/occurrence/4014174328
Rhodopentas bussei	-5,105905	30,385767	Tanzania	NA	https://www.gbif.org/occurrence/4014177508
Rhodopentas bussei	-5,093611	38,600555	Tanzania	Ntemi Sallu 224 (BR0000009527676)	https://www.botanicalcollections.be/specimen/BR0000009527676
Rhodopentas bussei	-5,083330	38,433330	Tanzania	Croockewit 349 (WAG.1293164)	https://bioportal.naturalis.nl/nl/specimen/WAG.1293164
Rhodopentas bussei	-5,083330	38,666670	Tanzania	Baagøe et al. 264 (WAG.1293155)	https://bioportal.naturalis.nl/nl/specimen/WAG.1293155
Rhodopentas bussei	-5,066660	38,461940	Tanzania	Mwangoka & Shangai 551 (MO-4469488)	https://www.tropicos.org/specimen/1437616
Rhodopentas bussei	-5,050000	38,700000	Tanzania	Rajabu Hizza 97 (MO-4469478)	https://www.tropicos.org/specimen/1474064
Rhodopentas bussei	-5,034722	38,730833	Tanzania	Mwangoka & Semng'ombe 6206 (MO-4469447)	https://www.tropicos.org/specimen/100608075
Rhodopentas bussei	-5,026860	38,395010	Tanzania	NA	https://www.gbif.org/occurrence/3383723241
Rhodopentas bussei	-4,987222	38,694166	Tanzania	Mwangoka & Maingo 1545 (BR0000009370555)	https://www.botanicalcollections.be/specimen/BR0000009370555
Rhodopentas bussei	-4,950560	38,68806	Tanzania	Mwangoka et al. 4351 (BR0000006747381)	https://www.botanicalcollections.be/specimen/BR0000006747381
Rhodopentas bussei	-4,928890	38,73500	Tanzania	Mwangoka & Maingo 1300 (BR0000009269330)	https://www.botanicalcollections.be/specimen/BR0000009269330
Rhodopentas bussei	-4,906944	38,749166	Tanzania	Kayombo & Ntemi Sallu 3006 (BR0000009374997)	https://www.botanicalcollections.be/specimen/BR0000009374997
Rhodopentas bussei	-4,884722	35,020833	Tanzania	Kuchar 23588 (BR0000009527775)	https://www.botanicalcollections.be/specimen/BR0000009527775
Rhodopentas bussei	-4,883330	38,283330	Tanzania	NA	https://www.gbif.org/occurrence/3383722861
Rhodopentas bussei	-4,866660	35,309160	Tanzania	Kindeketa 1529 (MO-4469474)	https://www.tropicos.org/specimen/1782424
Rhodopentas bussei	-4,854993	38,373850	Tanzania	NA	https://www.gbif.org/occurrence/4014175675
Rhodopentas bussei	-4,852222	38,787778	Tanzania	Kayombo et al. (K004581346)	http://specimens.kew.org/herbarium/K004581346
Rhodopentas bussei	-4,800000	38,800000	Tanzania	Ntemi Sallu 392 (MO-4469483)	https://www.tropicos.org/specimen/1516654
Rhodopentas bussei	-4,790445	38,266827	Tanzania	NA	https://www.gbif.org/occurrence/4014175257
Rhodopentas bussei	-4,788880	35,155270	Tanzania	Mawi 183 (MO)	https://www.tropicos.org/specimen/1782123
Rhodopentas bussei	-4,750000	30,500000	Tanzania	NA	https://www.gbif.org/occurrence/3383723793
Rhodopentas bussei	-4,700000	29,631944	Tanzania	Gobbo 607 (BR0000009335943)	https://www.botanicalcollections.be/specimen/BR0000009335943
Rhodopentas bussei	-4,690277	34,815277	Tanzania	Kuchar 24083 (BR0000009527867)	https://www.botanicalcollections.be/specimen/BR0000009527867
Rhodopentas bussei	-4,683330	29,633330	Tanzania	Gereau et al. 5992 (MO)	https://www.tropicos.org/specimen/1007361
Rhodopentas bussei	-4,667778	29,624722	Tanzania	Gereau & Mbago 5796 (MO)	https://www.tropicos.org/specimen/1006801
Rhodopentas bussei	-4,653333	29,625555	Tanzania	Gilagiza 24 (BR0000009527454)	https://www.botanicalcollections.be/specimen/BR0000009527454
Rhodopentas bussei	-4,628916	38,427543	Tanzania	NA	https://www.gbif.org/occurrence/4014176888
Rhodopentas bussei	-4,593880	38,319160	Tanzania	McMillen 191 (MO-4469449)	https://www.tropicos.org/specimen/3027651
Rhodopentas bussei	-4,519773	38,410164	Tanzania	NA	https://www.gbif.org/occurrence/4014177766
Rhodopentas bussei	-2,919167	36,209166	Tanzania	Kindeketa et al. (K004581337)	http://specimens.kew.org/herbarium/K004581337
Rhodopentas bussei	-0,383333	30,466667	Uganda	Rwaburindore 2479 (BR0000017774567)	https://www.botanicalcollections.be/specimen/BR0000017774567
Rhodopentas bussei	-0,366660	30,483330	Uganda	Rwaburindore 3037 (MO-4372821)	https://www.tropicos.org/specimen/519510
Rhodopentas bussei	-12,547500	28,28700	Zambia	Sanane 1510 (WAG.1293165)	https://bioportal.naturalis.nl/nl/specimen/WAG.1293165
Rhodopentas parvifolia	3,550000	39,05000	Ethiopia	Tadesse & Vollesen 4128 (V-579083)	https://databas.evolutionsmuseet.uu.se/botanik/browserecord.php?-action=browse&-recid=708415
Rhodopentas parvifolia	3,600000	39,00000	Ethiopia	Петелин 426 (MW0590360)	https://plant.depo.msu.ru/open/public/en/item/MW0590360
Rhodopentas parvifolia	3,600000	39,01667	Ethiopia	Friis et al. 8702 (WAG.1293327)	https://bioportal.naturalis.nl/nl/specimen/WAG.1293327
Rhodopentas parvifolia	3,600000	39,05000	Ethiopia	Puff & Kelbessa 82.1225-2/15 (V-223028)	https://databas.evolutionsmuseet.uu.se/botanik/browserecord.php?-action=browse&-recid=502936
Rhodopentas parvifolia	3,616670	39,00000	Ethiopia	Gilbert & Demissew 8786 (V-579086)	https://databas.evolutionsmuseet.uu.se/botanik/browserecord.php?-action=browse&-recid=708418
Rhodopentas parvifolia	4,050000	38,30000	Ethiopia	Brouwer 97 (WAG.1293326)	https://bioportal.naturalis.nl/nl/specimen/WAG.1293326
Rhodopentas parvifolia	-3,616670	39,85000	Kenya	de Meester-Manger Cats 243 (WAG.1293321)	https://bioportal.naturalis.nl/nl/specimen/WAG.1293321
Rhodopentas parvifolia	-3,600000	39,73333	Kenya	Musyoki & Hansen 965 (K004581562)	http://specimens.kew.org/herbarium/K004581562
Rhodopentas parvifolia	-3,283330	39,75000	Kenya	Luke & Robertson 1778 (K000353182)	http://specimens.kew.org/herbarium/K000353182
Rhodopentas parvifolia	-2,666670	38,38333	Kenya	Greenway 9755 (K000353180)	http://specimens.kew.org/herbarium/K000353180
Rhodopentas parvifolia	-2,566670	37,71667	Kenya	Luke & Luke 3932 (K000353174)	http://specimens.kew.org/herbarium/K000353174
Rhodopentas parvifolia	-2,416670	37,96667	Kenya	Scheffler 4 (AMD.116089)	https://bioportal.naturalis.nl/nl/specimen/AMD.116089
Rhodopentas parvifolia	-2,083330	37,46667	Kenya	Hale 79 (K000353175)	http://specimens.kew.org/herbarium/K000353175
Rhodopentas parvifolia	-2,033330	37,36667	Kenya	Someren 217 (K000353181)	http://specimens.kew.org/herbarium/K000353181
Rhodopentas parvifolia	-1,416670	36,80000	Kenya	Andreasen 313 (V-195011)	https://databas.evolutionsmuseet.uu.se/botanik/browserecord.php?-action=browse&-recid=460293
Rhodopentas parvifolia	-1,416670	36,80000	Kenya	Faden et al. 74/551 (WAG.1293323)	https://bioportal.naturalis.nl/nl/specimen/WAG.1293323
Rhodopentas parvifolia	-1,383330	36,80000	Kenya	Beentje 2029 (WAG.1293322)	https://bioportal.naturalis.nl/nl/specimen/WAG.1293322
Rhodopentas parvifolia	-1,166670	36,86667	Kenya	Kirrika 208 (K000353178)	http://specimens.kew.org/herbarium/K000353178
Rhodopentas parvifolia	-1,083330	37,25000	Kenya	Verdcourt 2606 (K000353177)	http://specimens.kew.org/herbarium/K000353177
Rhodopentas parvifolia	-1,050000	37,08330	Kenya	TRB0009954	https://www.gbif.org/occurrence/3049175546
Rhodopentas parvifolia	-1,050000	37,95000	Kenya	TRB0008198	https://www.gbif.org/occurrence/3017828821
Rhodopentas parvifolia	-1,033330	37,06667	Kenya	Napier 2381 (K000353179)	http://specimens.kew.org/herbarium/K000353179
Rhodopentas parvifolia	2,050000	36,85000	Kenya	Bytebier 304 (BR0000017775083)	http://www.botanicalcollections.be/specimen/BR0000017775083
Rhodopentas parvifolia	3,520000	39,05000	Kenya	Gillett 12797 (S14-36175)	https://herbarium.nrm.se/specimens/S14-36175
Rhodopentas parvifolia	-10,893060	39,97000	Mozambique	Burrows & Burrows (K000787454)	http://specimens.kew.org/herbarium/K000787454
Rhodopentas parvifolia	-1,066667	41,483333	Somalia	Friis et al. 4945 (BR0000019617299)	https://www.botanicalcollections.be/specimen/BR0000019617299
Rhodopentas parvifolia	-10,750560	34,96913	Tanzania	NA	https://www.gbif.org/occurrence/3383720351
Rhodopentas parvifolia	-10,188890	39,19167	Tanzania	Mwangoka & Kambona 8810 (MO)	https://www.tropicos.org/specimen/100650204
Rhodopentas parvifolia	-10,150000	39,20000	Tanzania	Bidgood et al. 1644 (BR0000020430542)	https://www.botanicalcollections.be/specimen/BR0000020430542
Rhodopentas parvifolia	-10,146530	39,33046	Tanzania	NA	https://www.gbif.org/occurrence/3863881631
Rhodopentas parvifolia	-10,116670	39,65000	Tanzania	Bidgood et al. 1771 (BR0000020430559)	https://www.botanicalcollections.be/specimen/BR0000020430559
Rhodopentas parvifolia	-9,833330	39,78333	Tanzania	NA	https://www.gbif.org/occurrence/3383721528
Rhodopentas parvifolia	-9,810000	39,45639	Tanzania	Mwangoka et al. 7439 (NHT)	https://www.tropicos.org/specimen/100678527
Rhodopentas parvifolia	-9,750000	34,36667	Tanzania	Gereau & Kayombo 4274 (MO)	https://www.tropicos.org/specimen/511021
Rhodopentas parvifolia	-8,816670	36,73333	Tanzania	Mhoro 5692 (BR0000006742959)	https://www.botanicalcollections.be/specimen/BR0000006742959
Rhodopentas parvifolia	-8,667500	36,46194	Tanzania	Mkeya 1055 (BR0000009527478)	https://www.botanicalcollections.be/specimen/BR0000009527478
Rhodopentas parvifolia	-8,500000	35,85000	Tanzania	Kayombo 865 (BR0000009335523)	https://www.botanicalcollections.be/specimen/BR0000009335523
Rhodopentas parvifolia	-8,466670	38,53333	Tanzania	NA	https://www.gbif.org/occurrence/3383721140
Rhodopentas parvifolia	-8,350000	38,93333	Tanzania	Frontier-Tanzania Coastal Forest Research Programme 124 (K004581601)	http://specimens.kew.org/herbarium/K004581601
Rhodopentas parvifolia	-8,281110	39,11972	Tanzania	Mwangoka & Mosha 5389 (NHT)	https://www.tropicos.org/specimen/100186657
Rhodopentas parvifolia	-8,200000	33,33333	Tanzania	NA	https://www.gbif.org/occurrence/3383720630
Rhodopentas parvifolia	-7,985980	38,75795	Tanzania	NA	https://www.gbif.org/occurrence/3383723092
Rhodopentas parvifolia	-7,878610	39,05361	Tanzania	Mwangoka et al. 5262 (NHT)	https://www.tropicos.org/specimen/100186269
Rhodopentas parvifolia	-7,666670	36,88333	Tanzania	Thulin & Mhoro (K004581602)	http://specimens.kew.org/herbarium/K004581602
Rhodopentas parvifolia	-5,091660	38,59916	Tanzania	Ntemi Sallu 359 (MO)	https://www.tropicos.org/specimen/1516449
Rhodopentas parvifolia	-5,066670	38,46194	Tanzania	Mwangoka & Shangai 551 (BR0000009676343)	https://www.botanicalcollections.be/specimen/BR0000009676343
Rhodopentas parvifolia	-5,049440	38,44555	Tanzania	Mwangoka & Shangai 585 (BR0000009675971)	https://www.botanicalcollections.be/specimen/BR0000009675971
Rhodopentas parvifolia	-5,006670	38,72972	Tanzania	Mwangoka et al. 5567 (WAG.1582724)	https://bioportal.naturalis.nl/nl/specimen/WAG.1582724
Rhodopentas parvifolia	-4,855240	39,17299	Tanzania	NA	https://www.gbif.org/occurrence/3863883490
Rhodopentas parvifolia	-4,852220	38,78777	Tanzania	Kayombo et al. 2949 (BR0000009336247)	https://www.botanicalcollections.be/specimen/BR0000009336247
Rhodopentas parvifolia	-4,377780	37,90833	Tanzania	Mlangwa 227 (BR0000009176041)	https://www.botanicalcollections.be/specimen/BR0000009176041
Rhodopentas parvifolia	-4,350000	37,86389	Tanzania	Mlangwa 200 (BR0000009182653)	https://www.botanicalcollections.be/specimen/BR0000009182653
Rhodopentas parvifolia	-4,291670	37,88389	Tanzania	Mlangwa 1309 (BR0000009527799)	https://www.botanicalcollections.be/specimen/BR0000009527799
Rhodopentas parvifolia	-4,250000	37,98333	Tanzania	Mlangwa & Gereau 63 (MO)	https://www.tropicos.org/specimen/1489675
Rhodopentas parvifolia	-4,170830	37,93333	Tanzania	Mlangwa 1064 (BR0000009527690)	https://www.botanicalcollections.be/specimen/BR0000009527690
Rhodopentas parvifolia	-4,035100	37,69740	Tanzania	NA	https://www.gbif.org/occurrence/3383721291
Rhodopentas parvifolia	-3,900000	37,73333	Tanzania	Peter 55733 (WAG.1293325)	https://bioportal.naturalis.nl/nl/specimen/WAG.1293325
Rhodopentas parvifolia	-3,849160	37,66361	Tanzania	Kindeketa et al. 2938 (MO-4469504)	https://www.tropicos.org/specimen/2984308
Rhodopentas parvifolia	-3,233000	35,31600	Tanzania	Ellemann 1003 (AAU)	https://www.gbif.org/occurrence/47822094
Rhodopentas parvifolia	2,533330	34,81667	Uganda	Verdcourt 767 (MO-2293044)	https://www.tropicos.org/specimen/100381396
Sacosperma paniculatum	-8,365000	20,69528	Angola	Goyder & Darbyshire 7101 (BR0000025335842V)	https://www.botanicalcollections.be/specimen/BR0000025335842V
Sacosperma paniculatum	-6,060540	12,78259	Angola	Gossweiler 8643a (BM000904261)	https://data.nhm.ac.uk/object/f12c4350-4ade-4aed-ba42-4a3c2b5156a9
Sacosperma paniculatum	6,535000	2,669170	Benin	Akoègninou 3091 (WAG.1400332)	https://bioportal.naturalis.nl/nl/specimen/WAG.1400332
Sacosperma paniculatum	2,400000	12,510000	Cameroon	YA0036031	https://www.gbif.org/occurrence/4066430673
Sacosperma paniculatum	2,810000	15,210000	Cameroon	YA0036028	https://www.gbif.org/occurrence/4066519691
Sacosperma paniculatum	2,916667	9,900000	Cameroon	Bos 3131 (BR0000019728582)	https://www.botanicalcollections.be/specimen/BR0000019728582
Sacosperma paniculatum	3,000000	9,941667	Cameroon	YA0036029	https://www.gbif.org/occurrence/4066521694
Sacosperma paniculatum	3,083333	9,983333	Cameroon	Bos 5085 (BR0000019728599)	https://www.botanicalcollections.be/specimen/BR0000019728599
Sacosperma paniculatum	3,510000	15,050000	Cameroon	Letouzey (YA0036034)	https://www.gbif.org/occurrence/4066429666
Sacosperma paniculatum	3,533333	12,816667	Cameroon	Federspiel 78 (BR0000008620699)	https://www.botanicalcollections.be/specimen/BR0000008620699
Sacosperma paniculatum	3,620278	11,584444	Cameroon	Cheek 11642 (BR0000019728551)	https://www.botanicalcollections.be/specimen/BR0000019728551
Sacosperma paniculatum	3,977888	9,269194	Cameroon	Dessein 2807 (BR0000005604722)	https://www.botanicalcollections.be/specimen/BR0000005604722
Sacosperma paniculatum	3,983334	9,250000	Cameroon	Wheatley 67 (K000745789)	http://specimens.kew.org/herbarium/K000745789
Sacosperma paniculatum	4,100000	14,060000	Cameroon	Letouzey (YA0036036)	https://www.gbif.org/occurrence/4066518643
Sacosperma paniculatum	4,260000	13,810000	Cameroon	Letouzey (YA0036037)	https://www.gbif.org/occurrence/4066429667
Sacosperma paniculatum	4,266670	13,800000	Cameroon	Letouzey 3157 (BR0000019728636)	https://www.botanicalcollections.be/specimen/BR0000019728636
Sacosperma paniculatum	4,300000	14,400000	Cameroon	Letouzey (YA0036035)	https://www.gbif.org/occurrence/4066428682
Sacosperma paniculatum	4,466667	9,050000	Cameroon	Tchouto 1219 (K000540894)	http://specimens.kew.org/herbarium/K000540894
Sacosperma paniculatum	4,580000	13,680000	Cameroon	YA0036030	https://www.gbif.org/occurrence/4066431687
Sacosperma paniculatum	4,966667	9,650000	Cameroon	Cheek 9139 (K000109706)	http://specimens.kew.org/herbarium/K000109706
Sacosperma paniculatum	4,966667	9,883333	Cameroon	Leeuwenberg 8592 (BR0000008621030)	https://www.botanicalcollections.be/specimen/BR0000008621030
Sacosperma paniculatum	5,113040	10,271640	Cameroon	Droissart et al. 2597 (MO)	https://www.tropicos.org/specimen/103542230
Sacosperma paniculatum	5,200000	10,483330	Cameroon	de Wilde & de Wilde-Duyfjes 2501 (WAG.1400277)	https://bioportal.naturalis.nl/nl/specimen/WAG.1400277
Sacosperma paniculatum	5,550000	14,100000	Cameroon	Breteler 1074 (WAG.1400278)	https://bioportal.naturalis.nl/nl/specimen/WAG.1400278
Sacosperma paniculatum	5,760000	9,280000	Cameroon	Swarbrick (YA0036027)	https://www.gbif.org/occurrence/4066428681
Sacosperma paniculatum	5,760000	10,808333	Cameroon	Dessein 3067 (BR0000005156573)	https://www.botanicalcollections.be/specimen/BR0000005156573
Sacosperma paniculatum	6,810000	12,000000	Cameroon	Aké Assi (YA0036032)	https://www.gbif.org/occurrence/4066436665
Sacosperma paniculatum	7,230000	13,580000	Cameroon	Breteler (YA0036033)	https://www.gbif.org/occurrence/4066518642
Sacosperma paniculatum	7,233330	13,583330	Cameroon	Breteler 427 (BR0000019728612)	https://www.botanicalcollections.be/specimen/BR0000019728612
Sacosperma paniculatum	2,416660	16,150000	Central African Republic	Harris 1631 (BR0000100004243)	https://www.botanicalcollections.be/specimen/BR0000100004243
Sacosperma paniculatum	4,333333	18,550000	Central African Republic	Sonké 2855 (BR0000009169166)	https://www.botanicalcollections.be/specimen/BR0000009169166
Sacosperma paniculatum	6,516670	23,250000	Central African Republic	Le Testu 2725 (BR0000008620729)	https://www.botanicalcollections.be/specimen/BR0000008620729
Sacosperma paniculatum	8,333330	21,233330	Central African Republic	Fay 6565 (MO-4466289)	https://www.tropicos.org/specimen/510300
Sacosperma paniculatum	-7,900000	23,716667	Democratic Republic of the Congo	Liben 3719 (BR0000006829292)	https://www.botanicalcollections.be/specimen/BR0000006829292
Sacosperma paniculatum	-7,283333	19,000000	Democratic Republic of the Congo	Callens 3145 (BR0000006827328)	https://www.botanicalcollections.be/specimen/BR0000006827328
Sacosperma paniculatum	-7,216667	17,966667	Democratic Republic of the Congo	Vanderyst 16125 (BR0000006827007)	https://www.botanicalcollections.be/specimen/BR0000006827007
Sacosperma paniculatum	-6,850000	23,066667	Democratic Republic of the Congo	Liben 1870 (BR0000006829575)	https://www.botanicalcollections.be/specimen/BR0000006829575
Sacosperma paniculatum	-6,750000	23,950000	Democratic Republic of the Congo	Risopoulos 681 (BR0000006829162)	https://www.botanicalcollections.be/specimen/BR0000006829162
Sacosperma paniculatum	-6,316667	22,400000	Democratic Republic of the Congo	Liben 3447 (BR0000006809157)	https://www.botanicalcollections.be/specimen/BR0000006809157
Sacosperma paniculatum	-5,966667	12,716667	Democratic Republic of the Congo	Bequaert 7891 (BR0000008721792)	https://www.botanicalcollections.be/specimen/BR0000008721792
Sacosperma paniculatum	-5,900000	22,416667	Democratic Republic of the Congo	Vanderyst 24198 (BR0000006827236)	https://www.botanicalcollections.be/specimen/BR0000006827236
Sacosperma paniculatum	-5,850000	13,050000	Democratic Republic of the Congo	Vanderyst s.n. (BR0000008721488)	https://www.botanicalcollections.be/specimen/BR0000008721488
Sacosperma paniculatum	-5,716667	15,966667	Democratic Republic of the Congo	Pauwels 255 (BR0000008620958)	https://www.botanicalcollections.be/specimen/BR0000008620958
Sacosperma paniculatum	-5,633333	13,066667	Democratic Republic of the Congo	Donis 2077 (BR0000008721754)	https://www.botanicalcollections.be/specimen/BR0000008721754
Sacosperma paniculatum	-5,616667	13,450000	Democratic Republic of the Congo	Vanderyst 14555 (BR0000006827472)	https://www.botanicalcollections.be/specimen/BR0000006827472
Sacosperma paniculatum	-5,533333	13,533333	Democratic Republic of the Congo	Compère 363 (BR0000008621061)	https://www.botanicalcollections.be/specimen/BR0000008621061
Sacosperma paniculatum	-5,516667	13,366667	Democratic Republic of the Congo	Toussaint 570 (BR0000008721129)	https://www.botanicalcollections.be/specimen/BR0000008721129
Sacosperma paniculatum	-5,450000	14,900000	Democratic Republic of the Congo	Compère 543 (BR0000008721303)	https://www.botanicalcollections.be/specimen/BR0000008721303
Sacosperma paniculatum	-5,416667	15,133333	Democratic Republic of the Congo	Nisumdele 363 (BR0000008620927)	https://www.botanicalcollections.be/specimen/BR0000008620927
Sacosperma paniculatum	-5,338200	14,631500	Democratic Republic of the Congo	Lisowski (POZG-V-0036977)	https://www.gbif.org/occurrence/3476777742
Sacosperma paniculatum	-5,316667	18,933333	Democratic Republic of the Congo	Devred 2702 (BR0000006809409)	https://www.botanicalcollections.be/specimen/BR0000006809409
Sacosperma paniculatum	-5,250000	14,866667	Democratic Republic of the Congo	Lisowski 56030 (BR0000006826635)	https://www.botanicalcollections.be/specimen/BR0000006826635
Sacosperma paniculatum	-5,183333	15,116667	Democratic Republic of the Congo	Vanderyst 39632 (BR0000008721006)	https://www.botanicalcollections.be/specimen/BR0000008721006
Sacosperma paniculatum	-5,150000	15,066667	Democratic Republic of the Congo	Louis 57 (BR0000008713957)	https://www.botanicalcollections.be/specimen/BR0000008713957
Sacosperma paniculatum	-5,133333	15,100000	Democratic Republic of the Congo	Gillet Justin 1152 (BR0000008721693)	https://www.botanicalcollections.be/specimen/BR0000008721693
Sacosperma paniculatum	-5,133333	15,116667	Democratic Republic of the Congo	Vanderyst 30930 (BR0000008720986)	https://www.botanicalcollections.be/specimen/BR0000008720986
Sacosperma paniculatum	-5,116667	15,183333	Democratic Republic of the Congo	Vanderyst 14685 (BR0000008721358)	https://www.botanicalcollections.be/specimen/BR0000008721358
Sacosperma paniculatum	-5,050000	16,950000	Democratic Republic of the Congo	Overlaet 954 (BR0000006826307)	https://www.botanicalcollections.be/specimen/BR0000006826307
Sacosperma paniculatum	-5,016667	15,266667	Democratic Republic of the Congo	Vanderyst s.n. (BR0000008721457)	https://www.botanicalcollections.be/specimen/BR0000008721457
Sacosperma paniculatum	-5,000000	15,283333	Democratic Republic of the Congo	Vanderyst 30504 (BR0000008721648)	https://www.botanicalcollections.be/specimen/BR0000008721648
Sacosperma paniculatum	-4,983333	14,633333	Democratic Republic of the Congo	Compère 1217 (BR0000008720979)	https://www.botanicalcollections.be/specimen/BR0000008720979
Sacosperma paniculatum	-4,950000	15,150000	Democratic Republic of the Congo	Vanderyst 38040 (BR0000008721037)	https://www.botanicalcollections.be/specimen/BR0000008721037
Sacosperma paniculatum	-4,883333	15,066667	Democratic Republic of the Congo	Nkunga 6141 (BR0000008714497)	https://www.botanicalcollections.be/specimen/BR0000008714497
Sacosperma paniculatum	-4,833333	14,966667	Democratic Republic of the Congo	Vanderyst 25428 (BR0000008721655)	https://www.botanicalcollections.be/specimen/BR0000008721655
Sacosperma paniculatum	-4,783333	14,900000	Democratic Republic of the Congo	Callens 4538 (BR0000006426064)	https://www.botanicalcollections.be/specimen/BR0000006426064
Sacosperma paniculatum	-4,778055	14,908055	Democratic Republic of the Congo	Dessein 3209 (BR0000005561520)	https://www.botanicalcollections.be/specimen/BR0000005561520
Sacosperma paniculatum	-4,766667	14,300000	Democratic Republic of the Congo	Laurent & Laurent s.n. (BR0000008721785)	https://www.botanicalcollections.be/specimen/BR0000008721785
Sacosperma paniculatum	-4,666667	15,433333	Democratic Republic of the Congo	Vanderyst 5541 (BR0000008721686)	https://www.botanicalcollections.be/specimen/BR0000008721686
Sacosperma paniculatum	-4,466667	15,283333	Democratic Republic of the Congo	Gillet Justin 2174 (BR0000008720955)	https://www.botanicalcollections.be/specimen/BR0000008720955
Sacosperma paniculatum	-4,450000	15,166667	Democratic Republic of the Congo	Pauwels 4832 (BR0000008721631)	https://www.botanicalcollections.be/specimen/BR0000008721631
Sacosperma paniculatum	-4,316667	15,316667	Democratic Republic of the Congo	Bavicchi 488 (BR0000008720993)	https://www.botanicalcollections.be/specimen/BR0000008720993
Sacosperma paniculatum	-4,301666	15,316388	Democratic Republic of the Congo	Achten 140A (BR0000008721617)	https://www.botanicalcollections.be/specimen/BR0000008721617
Sacosperma paniculatum	-4,233333	15,550000	Democratic Republic of the Congo	Pauwels 5284 (BR0000008714527)	https://www.botanicalcollections.be/specimen/BR0000008714527
Sacosperma paniculatum	-3,483333	18,316667	Democratic Republic of the Congo	Jans 1001 (BR0000006829476)	https://www.botanicalcollections.be/specimen/BR0000006829476
Sacosperma paniculatum	-2,900000	27,933333	Democratic Republic of the Congo	Vanderyst 225789 (BR0000019728872)	https://www.botanicalcollections.be/specimen/BR0000019728872
Sacosperma paniculatum	-1,883333	28,450000	Democratic Republic of the Congo	Troupin 6365 (BR0000006829490)	https://www.botanicalcollections.be/specimen/BR0000006829490
Sacosperma paniculatum	-1,350000	20,333333	Democratic Republic of the Congo	Hulstaert 884 (BR0000006827458)	https://www.botanicalcollections.be/specimen/BR0000006827458
Sacosperma paniculatum	-0,700000	22,600000	Democratic Republic of the Congo	Évrard 5454 (BR0000006809447)	https://www.botanicalcollections.be/specimen/BR0000006809447
Sacosperma paniculatum	-0,633333	19,416667	Democratic Republic of the Congo	Dubois 193 (BR0000006826611)	https://www.botanicalcollections.be/specimen/BR0000006826611
Sacosperma paniculatum	-0,433333	18,283333	Democratic Republic of the Congo	Évrard 2657 (BR0000006829209)	https://www.botanicalcollections.be/specimen/BR0000006829209
Sacosperma paniculatum	-0,083333	25,600000	Democratic Republic of the Congo	Ndjele 258 (BR0000006809126)	https://www.botanicalcollections.be/specimen/BR0000006809126
Sacosperma paniculatum	-0,066667	18,166667	Democratic Republic of the Congo	Lebrun 749 (BR0000006827441)	https://www.botanicalcollections.be/specimen/BR0000006827441
Sacosperma paniculatum	0,016667	18,316667	Democratic Republic of the Congo	Hulstaert 1150 (BR0000019728964)	https://www.botanicalcollections.be/specimen/BR0000019728964
Sacosperma paniculatum	0,466667	20,966667	Democratic Republic of the Congo	Évrard 2895 (BR0000006827434)	https://www.botanicalcollections.be/specimen/BR0000006827434
Sacosperma paniculatum	0,495000	25,182200	Democratic Republic of the Congo	Lisowski (POZG-V-0036971)	https://www.gbif.org/occurrence/3478158687
Sacosperma paniculatum	0,516667	25,183333	Democratic Republic of the Congo	Lisowski 40574 (BR0000006809461)	https://www.botanicalcollections.be/specimen/BR0000006809461
Sacosperma paniculatum	0,533333	25,183333	Democratic Republic of the Congo	Lisowski 16301 (BR0000006809133)	https://www.botanicalcollections.be/specimen/BR0000006809133
Sacosperma paniculatum	0,733333	24,466667	Democratic Republic of the Congo	Louis 14289 (BR0000006829247)	https://www.botanicalcollections.be/specimen/BR0000006829247
Sacosperma paniculatum	0,766667	24,450000	Democratic Republic of the Congo	Louis 14793 (BR0000008621092)	https://www.botanicalcollections.be/specimen/BR0000008621092
Sacosperma paniculatum	0,816667	24,266667	Democratic Republic of the Congo	Louis 13166 (BR0000006809539)	https://www.botanicalcollections.be/specimen/BR0000006809539
Sacosperma paniculatum	0,969800	25,209800	Democratic Republic of the Congo	Lisowski (POZG-V-0036973)	https://www.gbif.org/occurrence/3476776738
Sacosperma paniculatum	1,233333	23,516667	Democratic Republic of the Congo	Bequaert 1119 (BR0000006826314)	https://www.botanicalcollections.be/specimen/BR0000006826314
Sacosperma paniculatum	1,266667	23,450000	Democratic Republic of the Congo	Luke 10613Z (BR0000005035144)	https://www.botanicalcollections.be/specimen/BR0000005035144
Sacosperma paniculatum	1,279331	23,720355	Democratic Republic of the Congo	Boyekoli Ebale Congo 2010 Expedition 581 (BR0000005711154)	https://www.botanicalcollections.be/specimen/BR0000005711154
Sacosperma paniculatum	1,350000	24,333333	Democratic Republic of the Congo	Laurent 1454 (BR0000006829537)	https://www.botanicalcollections.be/specimen/BR0000006829537
Sacosperma paniculatum	1,883333	19,816667	Democratic Republic of the Congo	Laurent s.n. (BR0000006829186)	https://www.botanicalcollections.be/specimen/BR0000006829186
Sacosperma paniculatum	2,433333	22,033333	Democratic Republic of the Congo	Vermoesen 134 (BR0000006829629)	https://www.botanicalcollections.be/specimen/BR0000006829629
Sacosperma paniculatum	2,666667	23,183333	Democratic Republic of the Congo	Reygaert 1171 (BR0000006829513)	https://www.botanicalcollections.be/specimen/BR0000006829513
Sacosperma paniculatum	2,883333	22,383333	Democratic Republic of the Congo	Mortehan 400 (BR0000006829551)	https://www.botanicalcollections.be/specimen/BR0000006829551
Sacosperma paniculatum	3,216667	20,700000	Democratic Republic of the Congo	Évrard 1716 (BR0000006826789)	https://www.botanicalcollections.be/specimen/BR0000006826789
Sacosperma paniculatum	3,466667	23,766667	Democratic Republic of the Congo	Van den Brande 90 (BR0000006809201)	https://www.botanicalcollections.be/specimen/BR0000006809201
Sacosperma paniculatum	3,466667	25,716667	Democratic Republic of the Congo	Hulstaert 5452 (BR0000006829681)	https://www.botanicalcollections.be/specimen/BR0000006829681
Sacosperma paniculatum	3,483333	20,500000	Democratic Republic of the Congo	Évrard 556 (BR0000006826451)	https://www.botanicalcollections.be/specimen/BR0000006826451
Sacosperma paniculatum	4,000000	22,250000	Democratic Republic of the Congo	De Wulf 792 (BR0000006829353)	https://www.botanicalcollections.be/specimen/BR0000006829353
Sacosperma paniculatum	4,100000	22,916667	Democratic Republic of the Congo	Lebrun 2247 (BR0000006809119)	https://www.botanicalcollections.be/specimen/BR0000006809119
Sacosperma paniculatum	1,616667	10,300000	Equatorial Guinea	Lejoly 99/108 (BRLU0041326)	https://www.botanicalcollections.be/specimen/BRLU0041326
Sacosperma paniculatum	1,660150	10,291300	Equatorial Guinea	Parmentier & Esono 3026 (BRLU0041331)	https://www.botanicalcollections.be/specimen/BRLU0041331
Sacosperma paniculatum	1,664444	10,292222	Equatorial Guinea	Pérez Viso 260 (BR0000013153601)	https://www.botanicalcollections.be/specimen/BR0000013153601
Sacosperma paniculatum	1,666667	10,283333	Equatorial Guinea	Parmentier 1547 (BR0000009422629)	https://www.botanicalcollections.be/specimen/BR0000009422629
Sacosperma paniculatum	3,300000	8,520000	Equatorial Guinea	Luke 12188 (MA-01-00839513)	https://colecciones.rjb.csic.es/#cardAdv.php?CatalogNumber=MA-01-00839513/
Sacosperma paniculatum	3,600000	8,883330	Equatorial Guinea	de Carvalho 2704 (BR0000008620972)	https://www.botanicalcollections.be/specimen/BR0000008620972
Sacosperma paniculatum	-1,660500	11,717000	Gabon	Wieringa et al. 7262 (WAG.1309565)	https://bioportal.naturalis.nl/nl/specimen/WAG.1309565
Sacosperma paniculatum	-1,550000	13,250000	Gabon	Breteler 6373 (WAG.1400290)	https://bioportal.naturalis.nl/nl/specimen/WAG.1400290
Sacosperma paniculatum	-0,948521	13,374626	Gabon	Boupoya & Issembé 1203 (MO)	https://www.tropicos.org/specimen/102960695
Sacosperma paniculatum	-0,872499	10,135277	Gabon	Lachenaud 1628 (BR6202009088001)	https://www.botanicalcollections.be/specimen/BR6202009088001
Sacosperma paniculatum	-0,800000	12,833333	Gabon	Breteler 10715 (BR0000019728711)	https://www.botanicalcollections.be/specimen/BR0000019728711
Sacosperma paniculatum	-0,672780	13,505490	Gabon	Texier & Akouangou 173 (MO)	https://www.tropicos.org/specimen/102948837
Sacosperma paniculatum	-0,250000	11,666660	Gabon	McPherson 16029 (MO-4466321)	https://www.tropicos.org/specimen/518073
Sacosperma paniculatum	-0,222500	11,602500	Gabon	White 883 (MO)	https://www.tropicos.org/specimen/104069641
Sacosperma paniculatum	-0,119999	11,711111	Gabon	Walters 454 (BR0000009226739)	https://www.botanicalcollections.be/specimen/BR0000009226739
Sacosperma paniculatum	-0,100000	11,766670	Gabon	Binot & Lejoly 122 (WAG.1400287)	https://bioportal.naturalis.nl/nl/specimen/WAG.1400287
Sacosperma paniculatum	0,290210	12,572780	Gabon	Texier et al. 2268 (MO)	https://www.tropicos.org/specimen/103049271
Sacosperma paniculatum	0,320955	10,378774	Gabon	Bikoukou et al. 260 (MO)	https://www.tropicos.org/specimen/103405357
Sacosperma paniculatum	0,471570	10,812425	Gabon	Bikoukou et al. 465 (MO)	https://www.tropicos.org/specimen/103406136
Sacosperma paniculatum	0,499980	10,291330	Gabon	Wieringa et al. 7791 (WAG.1296242)	https://bioportal.naturalis.nl/nl/specimen/WAG.1296242
Sacosperma paniculatum	0,564000	10,310417	Gabon	Dessein 1750 (BR0000013169121)	https://www.botanicalcollections.be/specimen/BR0000013169121
Sacosperma paniculatum	0,613555	10,399861	Gabon	Dessein 1687 (BR0000005036486)	https://www.botanicalcollections.be/specimen/BR0000005036486
Sacosperma paniculatum	5,088333	-2,563333	Ghana	Jongkind & Abbiw 2091 (BR0000009550582)	https://www.botanicalcollections.be/specimen/BR0000009550582
Sacosperma paniculatum	6,060000	-1,270000	Ghana	NA	https://www.gbif.org/occurrence/2252235339
Sacosperma paniculatum	7,750000	-2,023333	Ghana	Jongkind 2640 (BR0000019728537)	https://www.botanicalcollections.be/specimen/BR0000019728537
Sacosperma paniculatum	8,063333	-2,355000	Ghana	Jongkind 2506 (WAG.1400334)	https://bioportal.naturalis.nl/nl/specimen/WAG.1400334
Sacosperma paniculatum	7,662833	-8,371000	Guinea	Jongkind 13232 (BR0000026779133V)	https://www.botanicalcollections.be/specimen/BR0000026779133V
Sacosperma paniculatum	7,665000	-8,370555	Guinea	Jongkind 8118 (BR0000009965164)	https://www.botanicalcollections.be/specimen/BR0000009965164
Sacosperma paniculatum	7,668983	-8,362967	Guinea	Phillipson et al. 6316 (BR0000022218001)	https://www.botanicalcollections.be/specimen/BR0000022218001
Sacosperma paniculatum	7,673611	-8,372500	Guinea	McPherson 21317 (MO-2973353)	https://www.tropicos.org/specimen/100426897
Sacosperma paniculatum	7,704722	-8,399167	Guinea	Bidault et al 149 (MO-2451711)	https://www.tropicos.org/specimen/102741111
Sacosperma paniculatum	8,004330	-9,076330	Guinea	Yonon Botanic Team 87 (WAG.1400330)	https://bioportal.naturalis.nl/nl/specimen/WAG.1400330
Sacosperma paniculatum	8,555560	-8,880000	Guinea	Haba 420 (WAG.1925822)	https://bioportal.naturalis.nl/nl/specimen/WAG.1925822
Sacosperma paniculatum	8,840830	-8,871110	Guinea	Haba 138 (WAG.1925824)	https://bioportal.naturalis.nl/nl/specimen/WAG.1925824
Sacosperma paniculatum	8,884720	-8,307500	Guinea	Cheek 13726 (WAG.1925823)	https://bioportal.naturalis.nl/nl/specimen/WAG.1925823
Sacosperma paniculatum	9,160875	-8,932463	Guinea	Bidault et al. 6002 (BRLU)	https://www.tropicos.org/specimen/103341602
Sacosperma paniculatum	10,386500	-9,302400	Guinea	Lisowski (POZG-V-0036976)	https://www.gbif.org/occurrence/3476806752
Sacosperma paniculatum	10,599200	-11,924000	Guinea	Lisowski (POZG-V-0036975)	https://www.gbif.org/occurrence/3476772761
Sacosperma paniculatum	11,291011	-12,240636	Guinea	Pobéguin (P00539253)	http://coldb.mnhn.fr/catalognumber/mnhn/p/p00539253
Sacosperma paniculatum	12,350000	-16,650000	Guinea-Bissau	Espirito Santo 3271 (WAG.1400364)	https://bioportal.naturalis.nl/nl/specimen/WAG.1400364
Sacosperma paniculatum	4,516667	-7,283333	Ivory Coast	de Koning 2393 (BR0000019728407)	https://www.botanicalcollections.be/specimen/BR0000019728407
Sacosperma paniculatum	5,200000	-3,733333	Ivory Coast	Den Outer-Helder 47 (BR0000019728353)	https://www.botanicalcollections.be/specimen/BR0000019728353
Sacosperma paniculatum	5,216667	-3,800000	Ivory Coast	Geerling & Bokdam 813 (BR0000019728490)	https://www.botanicalcollections.be/specimen/BR0000019728490
Sacosperma paniculatum	5,216670	-4,883330	Ivory Coast	Téré (CSRS006211)	https://www.gbif.org/occurrence/2234866770
Sacosperma paniculatum	5,300000	-6,033333	Ivory Coast	Leeuwenberg 2547 (BR0000008620910)	https://www.botanicalcollections.be/specimen/BR0000008620910
Sacosperma paniculatum	5,383333	-3,850000	Ivory Coast	Beentje 503 (BR0000019728377)	https://www.botanicalcollections.be/specimen/BR0000019728377
Sacosperma paniculatum	5,416667	-4,066667	Ivory Coast	de Koning 4810 (BR0000019728438)	https://www.botanicalcollections.be/specimen/BR0000019728438
Sacosperma paniculatum	5,416670	-4,050000	Ivory Coast	de Koning 993 (BR0000019728391)	https://www.botanicalcollections.be/specimen/BR0000019728391
Sacosperma paniculatum	5,466667	-3,466667	Ivory Coast	Bakayoko & Martin (CSRS006209)	https://www.gbif.org/occurrence/2234864809
Sacosperma paniculatum	5,483330	-4,250000	Ivory Coast	de Kruif 166 (BR0000019728360)	https://www.botanicalcollections.be/specimen/BR0000019728360
Sacosperma paniculatum	5,582183	-3,154876	Ivory Coast	Aké-Assi (UCJ015903)	https://www.gbif.org/occurrence/1849334642
Sacosperma paniculatum	5,666667	-4,083333	Ivory Coast	Chatelain & Téré (CSRS006210)	https://www.gbif.org/occurrence/2234865005
Sacosperma paniculatum	5,685250	-6,945731	Ivory Coast	Aké-Assi (UCJ015899)	https://www.gbif.org/occurrence/1849334639
Sacosperma paniculatum	5,733330	-4,133330	Ivory Coast	Téré 2039 (WAG.1400310)	https://bioportal.naturalis.nl/nl/specimen/WAG.1400310
Sacosperma paniculatum	5,750000	-4,166667	Ivory Coast	Téré (CSRS006207)	https://www.gbif.org/occurrence/2234864203
Sacosperma paniculatum	5,840070	-7,412120	Ivory Coast	Aké-Assi (UCJ015897)	https://www.gbif.org/occurrence/1849334077
Sacosperma paniculatum	5,883330	-4,716670	Ivory Coast	de Kruif 367 (WAG.1400305)	https://bioportal.naturalis.nl/nl/specimen/WAG.1400305
Sacosperma paniculatum	6,116670	-7,500000	Ivory Coast	Bakayoko & Martin 131 (WAG.1400292)	https://bioportal.naturalis.nl/nl/specimen/WAG.1400292
Sacosperma paniculatum	7,250000	-3,016670	Ivory Coast	de Wilde 464 (BR0000019728469)	https://www.botanicalcollections.be/specimen/BR0000019728469
Sacosperma paniculatum	7,433333	-7,816667	Ivory Coast	Beentje 1033 (BR0000019728384)	https://www.botanicalcollections.be/specimen/BR0000019728384
Sacosperma paniculatum	7,453822	-7,599114	Ivory Coast	Aké-Assi (UCJ015901)	https://www.gbif.org/occurrence/1849334297
Sacosperma paniculatum	8,058611	-6,189722	Ivory Coast	Mangenot & Aké-Assi (UCJ015898)	https://www.gbif.org/occurrence/1849334697
Sacosperma paniculatum	8,116667	-6,616667	Ivory Coast	de Kruif 499 (BR0000019728346)	https://www.botanicalcollections.be/specimen/BR0000019728346
Sacosperma paniculatum	9,341667	-7,633333	Ivory Coast	de Koning 4398 (BR0000019728445)	https://www.botanicalcollections.be/specimen/BR0000019728445
Sacosperma paniculatum	9,500000	-7,566670	Ivory Coast	Adam 27102 (WAG.1400316)	https://bioportal.naturalis.nl/nl/specimen/WAG.1400316
Sacosperma paniculatum	9,727190	-7,404920	Ivory Coast	Aké-Assi (UCJ015902)	https://www.gbif.org/occurrence/1849334677
Sacosperma paniculatum	5,344999	-8,800000	Liberia	Jongkind et al. 5564 (WAG.1400312)	https://bioportal.naturalis.nl/nl/specimen/WAG.1400312
Sacosperma paniculatum	5,642499	-8,181111	Liberia	Jongkind et al. 11937 (WAG.1963079)	https://bioportal.naturalis.nl/nl/specimen/WAG.1963079
Sacosperma paniculatum	6,883333	-10,783333	Liberia	Jansen 2216 (WAG.1400320)	https://bioportal.naturalis.nl/nl/specimen/WAG.1400320
Sacosperma paniculatum	6,916670	-10,766670	Liberia	Jansen 2278 (WAG.1400315)	https://bioportal.naturalis.nl/nl/specimen/WAG.1400315
Sacosperma paniculatum	7,466670	-8,533330	Liberia	Bos 2368 (WAG.1400317)	https://bioportal.naturalis.nl/nl/specimen/WAG.1400317
Sacosperma paniculatum	7,544167	-8,636167	Liberia	Nimba Botanic Team NS 21 (WAG.1400311)	https://bioportal.naturalis.nl/nl/specimen/WAG.1400311
Sacosperma paniculatum	8,200000	-9,733330	Liberia	Bos 2609 (WAG.1400319)	https://bioportal.naturalis.nl/nl/specimen/WAG.1400319
Sacosperma paniculatum	5,216670	8,000000	Nigeria	van Meer 1541 (WAG.1400325)	https://bioportal.naturalis.nl/nl/specimen/WAG.1400325
Sacosperma paniculatum	5,316670	8,566670	Nigeria	van Meer 1337 (WAG.1400326)	https://bioportal.naturalis.nl/nl/specimen/WAG.1400326
Sacosperma paniculatum	6,383333	9,383333	Nigeria	van Meer 1816 (WAG.1400327)	https://bioportal.naturalis.nl/nl/specimen/WAG.1400327
Sacosperma paniculatum	-3,200000	16,166667	Republic of Congo	Vermoesen 2453 (BR0000019728766)	https://www.botanicalcollections.be/specimen/BR0000019728766
Sacosperma paniculatum	-2,665810	13,596060	Republic of Congo	M'Boungou et al. 181 (WAG.1400286)	https://bioportal.naturalis.nl/nl/specimen/WAG.1400286
Sacosperma paniculatum	0,200000	6,466670	São Tomé and Príncipe	de Wilde et al. 271 (WAG.1400362)	https://bioportal.naturalis.nl/nl/specimen/WAG.1400362
Sacosperma paniculatum	1,579950	7,383617	São Tomé and Príncipe	Stévart & de Oliveira 5138 (BRLU)	https://www.tropicos.org/specimen/101036446
Sacosperma paniculatum	1,612000	7,393000	São Tomé and Príncipe	Stévart & de Oliveira 249 (LISC005496)	https://www.gbif.org/occurrence/813351415
Sacosperma paniculatum	1,614820	7,382070	São Tomé and Príncipe	Dias 162 (BRLU)	https://www.tropicos.org/specimen/101254507
Sacosperma paniculatum	12,516600	-16,550000	Senegal	Berhaut 6939 (BR0000070004106)	https://www.botanicalcollections.be/specimen/BR0000070004106
Sacosperma paniculatum	12,550000	-16,330000	Senegal	Berhaut 5719 (BR0000070006339)	https://www.botanicalcollections.be/specimen/BR0000070006339
Sacosperma paniculatum	13,077861	-12,72065	Senegal	Berhaut 1509 (BR0000019728476)	https://www.botanicalcollections.be/specimen/BR0000019728476
Sacosperma paniculatum	9,173796	-11,11619	Sierra Leone	Jaeger 4125 (BR0000009434165)	https://www.botanicalcollections.be/specimen/BR0000009434165
Sacosperma paniculatum	6,947778	0,579722	Togo	TOGO07875	https://www.gbif.org/occurrence/4066473125
Sacosperma paniculatum	7,530000	0,900000	Togo	TOGO07874	https://www.gbif.org/occurrence/4066472133
Sacosperma parviflorum	6,250000	10,333333	Cameroon	Maitland 1653 (K000510350)	http://specimens.kew.org/herbarium/K000510350
Sacosperma parviflorum	5,700000	-0,170000	Ghana	NA	https://www.gbif.org/occurrence/2252235584
Sacosperma parviflorum	5,700000	-0,160000	Ghana	NA	https://www.gbif.org/occurrence/2252236451
Sacosperma parviflorum	5,800000	-0,183330	Ghana	Morton & de Wit 2858 (WAG.1400381)	https://bioportal.naturalis.nl/nl/specimen/WAG.1400381
Sacosperma parviflorum	5,800000	-0,110000	Ghana	NA	https://www.gbif.org/occurrence/2252236841
Sacosperma parviflorum	6,180000	0,030000	Ghana	NA	https://www.gbif.org/occurrence/2252236640
Sacosperma parviflorum	6,180000	0,050000	Ghana	NA	https://www.gbif.org/occurrence/2252235705
Sacosperma parviflorum	6,510000	0,260000	Ghana	NA	https://www.gbif.org/occurrence/2252235386
Sacosperma parviflorum	5,300000	-6,033330	Ivory Coast	Leeuwenberg 2210 (WAG.1400369)	https://bioportal.naturalis.nl/nl/specimen/WAG.1400369
Sacosperma parviflorum	5,333330	-4,133330	Ivory Coast	de Wilde 849 (WAG.1400365)	https://bioportal.naturalis.nl/nl/specimen/WAG.1400365
Sacosperma parviflorum	6,333330	-4,966670	Ivory Coast	Bokdam 2827 (WAG.1400371)	https://bioportal.naturalis.nl/nl/specimen/WAG.1400371
Sacosperma parviflorum	5,253172	8,321583	Nigeria	Onochie 33211 (K000043340)	http://specimens.kew.org/herbarium/K000043340
Sacosperma parviflorum	5,833330	6,833330	Nigeria	Emwiogbon & Onyeachusim HD 144 (WAG.1400378)	https://bioportal.naturalis.nl/nl/specimen/WAG.1400378
Sacosperma parviflorum	7,820792	8,749608	Nigeria	Dalziel 632 (K000043342)	http://specimens.kew.org/herbarium/K000043342
Sacosperma parviflorum	10,712015	6,565612	Nigeria	Keay 25994 (K000043341)	http://specimens.kew.org/herbarium/K000043341
